# Supplementary material for: The effect of maternal immunity on the equine gammaherpesvirus type 2 and 5 viral load and antibody response
Source: PLoS One. 2019 Jun 21;14(6):e0218576. doi: 10.1371/journal.pone.0218576 (PMC6588279; doi:10.1371/journal.pone.0218576)
Supplement: S2 Table — Location in glycoprotein B is based on strain BJ for EHV-2, GenBank no. HQ247738 and on strain BB5-5 for EHV-5, GenBank no. GQ325592. (XLSX) [file pone.0218576.s004.xlsx]

## Sheet: Sheet1
	S2 Table. Nucleotide sequence of primers, target genes and methods used
	Virus	Gene	Direction	Primer sequence 5'-3'	Location	Method
	EHV-2	Glycoprotein B	Forward	GGTGTCCATGGTTATGGGGGTCGGGGGCGGG	1-18	PCR
			Reverse	GGTGTACTAGTTTACACACCGGTATCCGCCG	2615-2634
	EHV-5	Glycoprotein B	Forward	GGTGTGAATTCTCATGGTTGCCTGGTTTGGCC	1-19	PCR
			Reverse	GGTGTGCGGCCGCTTACACGCCCGTCTCTGCC	2589-2606
	EHV-2	Glycoprotein B	Forward	CAGGGCATGGTGCAGGGAA	1431-1449	qPCR
			Reverse	GACGCTGGTGGGGTTKATCT	1487-1506
			Probe	FAM-CCTCGCTCATGTGGTACGAGCTGA-TAMRA	1460-1483	qPCR
	EHV-5	Glycoprotein B	Forward	GTGGTACGAGCTGAGCAAGATAAA	1452-1475	qPCR
			Reverse	CCCAACGAGTTTTGCAGACA	1514-1533
			Probe	FAM-CCCACCAGCGTCATGAGCGC-TAMRA	1477-1496	qPCR
	Bold: Restriction site. Location in glycoprotein B is based on strain Bj for EHV-2, GenBank no. HQ247738 and on strain BB5-5
	for EHV-5, GenBank no. GQ325592.
