# Supplementary material for: The effect of maternal immunity on the equine gammaherpesvirus type 2 and 5 viral load and antibody response
Source: PLoS One. 2019 Jun 21;14(6):e0218576. doi: 10.1371/journal.pone.0218576 (PMC6588279; doi:10.1371/journal.pone.0218576)
Supplement: S3 Table — Virus isolation with regard to specific foals and mares. (XLSX) [file pone.0218576.s005.xlsx]

## Sheet: Sheet1
	S3 Table. Isolation of EHV-2 and EHV-5 from nasal swabs and PBL samples
	Virus isolation with regard to specific foals and mares.
		Foals - Nasal swab				Foals - PBL				Mares - nasal swab				Mares - PBL
		Age	Foal	Virus strain		Age	Foal	Virus strain		Age	Mare	Virus strain		Age	Mare	Virus strain
		Day 5	F2	EHV-2		3 month	F1	EHV-2 & EHV-5		Day 12	M1	EHV-2		3 month	M1	EHV-2
			F10	EHV-2			F2	EHV-2			M3	EHV-2 & EHV-5
			F15	EHV-2			F3	EHV-2 & EHV-5		1 month	M15	EHV-2
		Day 12	F6	EHV-2 & EHV-5			F4	EHV-2 & EHV-5		5 month	M15	EHV-2
			F10	EHV-2			F6	EHV-2 & EHV-5
			F11	EHV-2			F10	EHV-2
			F13	EHV-2			F11	EHV-2 & EHV-5
		2 month	F12	EHV-2			F12	EHV-2 & EHV-5
			F13	EHV-2			F13	EHV-2
		3 month	F1	EHV-2			F15	EHV-2
			F2	EHV-2
			F3	EHV-2 & EHV-5
			F4	EHV-2 & EHV-5
			F6	EHV-2 & EHV-5
			F10	EHV-2
			F11	EHV-2 & EHV-5
			F12	EHV-2
			F13	EHV-2 & EHV-5
			F15	EHV-2
		4 month	F1	EHV-2 & EHV-5
			F2	EHV-2
			F4	EHV-2
			F6	EHV-2
			F10	EHV-2
			F12	EHV-2 & EHV-5
		5 month	F1	EHV-2 & EHV-5
			F2	EHV-2 & EHV-5
			F3	EHV-2 & EHV-5
			F6	EHV-2 & EHV-5
			F11	EHV-2 & EHV-5
			F13	EHV-2 & EHV-5
		6 month	F4	EHV-2 & EHV-5
		12 month	F1	EHV-2 & EHV-5
			F3	EHV-2 & EHV-5
			F6	EHV-2 & EHV-5
			F13	EHV-2 & EHV-5
