# Supplementary material for: The effect of maternal immunity on the equine gammaherpesvirus type 2 and 5 viral load and antibody response
Source: PLoS One. 2019 Jun 21;14(6):e0218576. doi: 10.1371/journal.pone.0218576 (PMC6588279; doi:10.1371/journal.pone.0218576)
Supplement: S4 Table — Kruskal-Wallis Multiple-Comparison Test was used to analyze the EHV-2 and EHV-5 viral load between age groups, within nasal swab and buffy coat samples. (XLSX) [file pone.0218576.s006.xlsx]

## Sheet: Sheet1
	S4 Table. Comparison of γEHV viral load between different age groups within nasal swab and buffy coat samples.
		EHV-2								EHV-5
		Nasal swab				Buffy coat				Nasal swab				Buffy coat
		Mean rank diff.	p-value	Significant		Mean rank diff.	p-value	Significant		Mean rank diff.	p-value	Significant		Mean rank diff.	p-value	Significant
	Day 0 vs. Day 12	-3.717	> 0.9999			-6.25	> 0.9999			-27.9	> 0.9999			48.32	> 0.9999
	Day 0 vs. 1 month	-23.38	> 0.9999			-44.29	> 0.9999			-26.43	> 0.9999			28.25	> 0.9999
	Day 0 vs. 2 month	-94.48	0.0006	***		-45.87	> 0.9999			-46.14	> 0.9999			39.32	> 0.9999
	Day 0 vs. 3 month	-129.4	< 0.0001	****		-90.77	0.0007	***		-41.17	> 0.9999			33.59	> 0.9999
	Day 0 vs. 4 month	-140.6	< 0.0001	****		-69.5	0.0524			-57.1	0.4378			15.99	> 0.9999
	Day 0 vs. 5 month	-126.4	< 0.0001	****		-78.68	0.012	*		-66.47	0.0986			-24.45	> 0.9999
	Day 0 vs. 6 month	-94.35	0.0008	***		-76.18	0.0193	*		-72.29	0.0442	*		-6.714	> 0.9999
	Day 0 vs. 9 month	-80.88	0.0096	**		-8.7	> 0.9999			-110.3	< 0.0001	****		-36.51	> 0.9999
	Day 0 vs. 12 month	-68.42	0.0906			-36.8	> 0.9999			-144.8	< 0.0001	****		-50.81	0.8012
	Day 0 vs. 15 month	-85.68	0.0037	**		-108.2	< 0.0001	****		-114.6	< 0.0001	****		-27.95	> 0.9999
	Day 0 vs. 20 month	-79.55	0.0124	*		-49.8	> 0.9999			-74.27	0.0246	*		-27.55	> 0.9999
	Day 0 vs. 22 month	-44.06	> 0.9999			-146	< 0.0001	****		-109.1	< 0.0001	****		-14.71	> 0.9999
	Day 12 vs. 1 month	-19.66	> 0.9999			-38.04	> 0.9999			1.476	> 0.9999			-20.07	> 0.9999
	Day 12 vs. 2 month	-90.77	0.0004	***		-39.62	> 0.9999			-18.23	> 0.9999			-9.002	> 0.9999
	Day 12 vs. 3 month	-125.7	< 0.0001	****		-84.52	0.0028	**		-13.27	> 0.9999			-14.74	> 0.9999
	Day 12 vs. 4 month	-136.8	< 0.0001	****		-63.25	0.1535			-29.2	> 0.9999			-32.34	> 0.9999
	Day 12 vs. 5 month	-122.7	< 0.0001	****		-72.43	0.0384	*		-38.57	> 0.9999			-72.77	0.0185	*
	Day 12 vs. 6 month	-90.63	0.0006	***		-69.93	0.0598			-44.38	> 0.9999			-55.04	0.4243
	Day 12 vs. 9 month	-77.17	0.008	**		-2.45	> 0.9999			-82.43	0.0037	**		-84.84	0.0014	**
	Day 12 vs. 12 month	-64.7	0.0875			-30.55	> 0.9999			-116.9	< 0.0001	****		-99.14	< 0.0001	****
	Day 12 vs. 15 month	-81.97	0.0029	**		-101.9	< 0.0001	****		-86.73	0.0015	**		-76.27	0.0091	**
	Day 12 vs. 20 month	-75.83	0.0105	*		-43.55	> 0.9999			-46.37	> 0.9999			-75.87	0.0099	**
	Day 12 vs. 22 month	-40.34	> 0.9999			-139.8	< 0.0001	****		-81.2	0.0048	**		-63.04	0.1134
	1 month vs. 2 month	-71.1	0.0339	*		-1.581	> 0.9999			-19.71	> 0.9999			11.07	> 0.9999
	1 month vs. 3 month	-106	< 0.0001	****		-46.48	> 0.9999			-14.74	> 0.9999			5.336	> 0.9999
	1 month vs. 4 month	-117.2	< 0.0001	****		-25.21	> 0.9999			-30.68	> 0.9999			-12.26	> 0.9999
	1 month vs. 5 month	-103	< 0.0001	****		-34.39	> 0.9999			-40.04	> 0.9999			-52.7	0.6065
	1 month vs. 6 month	-70.96	0.0434	*		-31.89	> 0.9999			-45.86	> 0.9999			-34.96	> 0.9999
	1 month vs. 9 month	-57.5	0.3463			35.59	> 0.9999			-83.91	0.0037	**		-64.76	0.0835
	1 month vs. 12 month	-45.04	> 0.9999			7.486	> 0.9999			-118.4	< 0.0001	****		-79.06	0.0051	**
	1 month vs. 15 month	-62.3	0.16			-63.88	0.1382			-88.21	0.0015	**		-56.2	0.3536
	1 month vs. 20 month	-56.17	0.4251			-5.514	> 0.9999			-47.84	> 0.9999			-55.8	0.3766
	1 month vs. 22 month	-20.68	> 0.9999			-101.7	< 0.0001	****		-82.68	0.0047	**		-42.96	> 0.9999
	2 month vs. 3 month	-34.93	> 0.9999			-44.9	> 0.9999			4.967	> 0.9999			-5.733	> 0.9999
	2 month vs. 4 month	-46.07	> 0.9999			-23.63	> 0.9999			-10.97	> 0.9999			-23.33	> 0.9999
	2 month vs. 5 month	-31.93	> 0.9999			-32,81	> 0.9999			-20.33	> 0.9999			-63.77	0.0816
	2 month vs. 6 month	0.1381	> 0.9999			-30.31	> 0.9999			-26.15	> 0.9999			-46.03	> 0.9999
	2 month vs. 9 month	13.6	> 0.9999			37.17	> 0.9999			-64.2	0.1194			-75.83	0.0076	**
	2 month vs. 12 month	26.07	> 0.9999			9.067	> 0.9999			-98.7	< 0.0001	****		-90.13	0.0003	***
	2 month vs. 15 month	8.8	> 0.9999			-62.3	0.1496			-68.5	0.0563			-67.27	0.0425	*
	2 month vs. 20 month	14.93	> 0.9999			-3.933	> 0.9999			-28.13	> 0.9999			-66.87	0.0459	*
	2 month vs. 22 month	50.42	0.9828			-100.2	< 0.0001	****		-62.97	0.1469			-54.03	0.4273
	3 month vs. 4 month	-11.13	> 0.9999			21.27	> 0.9999			-15.93	> 0.9999			-17.6	> 0.9999
	3 month vs. 5 month	3	> 0.9999			12.09	> 0.9999			-25.3	> 0.9999			-58.03	0.2226
	3 month vs. 6 month	35.07	> 0.9999			14.59	> 0.9999			-31.11	> 0.9999			-40.3	> 0.9999
	3 month vs. 9 month	48.53	> 0.9999			82.07	0.0034	**		-69.17	0.0499	*		-70.1	0.0245	*
	3 month vs. 12 month	61	0.1983			53.97	0.5614			-103.7	< 0.0001	****		-84.4	0.0011	**
	3 month vs. 15 month	43.73	> 0.9999			-17.4	> 0.9999			-73.47	0.0224	*		-61.53	0.1218
	3 month vs. 20 month	49.87	> 0.9999			40.97	> 0.9999			-33.1	> 0.9999			-61.13	0.1307
	3 month vs. 22 month	85.36	0.0026	**		-55.27	0.4616			-67.93	0.0623			-48.3	> 0.9999
	4 month vs. 5 month	14.13	> 0.9999			-9.179	> 0.9999			-9.367	> 0.9999			-40.43	> 0.9999
	4 month vs. 6 month	46.2	> 0.9999			-6.679	> 0.9999			-15.18	> 0.9999			-22.7	> 0.9999
	4 month vs. 9 month	59.67	0.2075			60.8	0.1921			-53.23	0.6708			-52.5	0.5431
	4 month vs. 12 month	72.13	0.0219	*		32.7	> 0.9999			-87.73	0.0012	**		-66.8	0.0464	*
	4 month vs. 15 month	54.87	0.447			-38.67	> 0.9999			-57.53	0.3521			-43.93	> 0.9999
	4 month vs. 20 month	61	0.1661			19.7	> 0.9999			-17.17	> 0.9999			-43.53	> 0.9999
	4 month vs. 22 month	96.49	0.0001	***		-76.53	0.0108	*		-52	0.8009			-30.7	> 0.9999
	5 month vs. 6 month	32.07	> 0.9999			2.5	> 0.9999			-5.814	> 0.9999			17.73	> 0.9999
	5 month vs. 9 month	45.53	> 0.9999			69.98	0.0481	*		-43.87	> 0.9999			-12.07	> 0.9999
	5 month vs. 12 month	58	0.2725			41.88	> 0.9999			-78.37	0.0086	**		-26.37	> 0.9999
	5 month vs. 15 month	40.73	> 0.9999			-29.49	> 0.9999			-48.17	> 0.9999			-3.5	> 0.9999
	5 month vs. 20 month	46.87	> 0.9999			28.88	> 0.9999			-7.8	> 0.9999			-3.1	> 0.9999
	5 month vs. 22 month	82.36	0.0036	**		-67.35	0.0765			-42.63	> 0.9999			9.733	> 0.9999
	6 month vs. 9 month	13.46	> 0.9999			67.48	0.0749			-38.05	> 0.9999			-29.8	> 0.9999
	6 month vs. 12 month	25.93	> 0.9999			39.38	> 0.9999			-72.55	0.0338	*		-44.1	> 0.9999
	6 month vs. 15 month	8.662	> 0.9999			-31.99	> 0.9999			-42.35	> 0.9999			-21.23	> 0.9999
	6 month vs. 20 month	14.8	> 0.9999			26.38	> 0.9999			-1.986	> 0.9999			-20.83	> 0.9999
	6 month vs. 22 month	50.29	> 0.9999			-69.85	0.0492	*		-36.82	> 0.9999			-8	> 0.9999
	9 month vs. 12 month	12.47	> 0.9999			-28.1	> 0.9999			-34.5	> 0.9999			-14.3	> 0.9999
	9 month vs. 15 month	-4.8	> 0.9999			-99.47	< 0.0001	****		-4.3	> 0.9999			8.567	> 0.9999
	9 month vs. 20 month	1.333	> 0.9999			-41.1	> 0.9999			36.07	> 0.9999			8.967	> 0.9999
	9 month vs. 22 month	36.82	> 0.9999			-137.3	< 0.0001	****		1.233	> 0.9999			21.8	> 0.9999
	12 month vs. 15 month	-17.27	> 0.9999			-71.37	0.0296	*		30.2	> 0.9999			22.87	> 0.9999
	12 month vs. 20 month	-11.13	> 0.9999			-13	> 0.9999			70.57	0.0387	*		23.27	> 0.9999
	12 month vs. 22 month	24.36	> 0.9999			-109.2	< 0.0001	****		35.73	> 0.9999			36.1	> 0.9999
	15 month vs. 20 month	6.133	> 0.9999			58.37	0.2849			40.37	> 0.9999			0.4	> 0.9999
	15 month vs. 22 month	41.62	> 0.9999			-37.87	> 0.9999			5.533	> 0.9999			13.23	> 0.9999
	20 month vs. 22 month	35.49	> 0.9999			-96.23	0.0001	***		-34.83	> 0.9999			12.83	> 0.9999
	Kruskal-Wallis multiple-Comparison Test was used to analyze the EHV-2 and EHV-5 viral load between age groups, within nasal swab and buffy coat samples.
